# Supplementary material for: PheSom: a term frequency-based method for measuring human phenotype similarity on the basis of MeSH vocabulary
Source: Front Genet. 2023 Jul 11;14:1185790. doi: 10.3389/fgene.2023.1185790 (PMC10366691; doi:10.3389/fgene.2023.1185790)
Supplement: Supplementary file 1 [file Table2.XLSX]

## Sheet: Table S2
Table S2 The genes fetched from the "nicotine addiction" OMIM term.
GPR51
SQTL1
SQTL2
SQTL3
EGLN2
CYP2A6
CYP2B6
CHRNB3
CHRNA6
SLC1A2
SLC17A6
SLC17A7
SLC6A3
DRD2
DRD1
DDC
CHRNA4
CHRNB2
CHRNA2
CHRNB4
BDNF
NTRK2
CHRNA3
GABABR2
SLC6A4
CHRNA5
GABBR2
