# Supplementary material for: PheSom: a term frequency-based method for measuring human phenotype similarity on the basis of MeSH vocabulary
Source: Front Genet. 2023 Jul 11;14:1185790. doi: 10.3389/fgene.2023.1185790 (PMC10366691; doi:10.3389/fgene.2023.1185790)
Supplement: Supplementary file 2 [file Table1.XLS]

## Sheet: Table S1
Table S1 The 4 overlapping phenotypes that had similarity score with breast cancer greater than 0.2 in all the five methods.
ID	Name	VW	VOR	Jiang	Phenosim	Resnik
OMIM:182290	#182290 SMITH-MAGENIS SYNDROME; SMS	0.01	0.067	0.3598	0.023	0.0252
OMIM:246560	#246560 SPLIT-HAND/FOOT MALFORMATION 3; SHFM3	0.03	0.067	0.3715	0.0239	0.0262
OMIM:192430	#192430 VELOCARDIOFACIAL SYNDROME	0.014	0.026	0.3634	0.0243	0.0264
OMIM:103580	#103580 PSEUDOHYPOPARATHYROIDISM, TYPE IA; PHP1A	0.019	0.053	0.3607	0.0243	0.0264
OMIM:240300	#240300 AUTOIMMUNE POLYENDOCRINE SYNDROME, TYPE I, WITH OR WITHOUT REVERSIBLE	0.016	0.073	0.3569	0.0243	0.0266
OMIM:601859	#601859 AUTOIMMUNE LYMPHOPROLIFERATIVE SYNDROME; ALPS	0.045	0.067	0.3264	0.0247	0.0268
OMIM:615381	#615381 MANDIBULAR HYPOPLASIA, DEAFNESS, PROGEROID FEATURES, AND LIPODYSTROPHY	0.122	0.333	0.3652	0.025	0.0271
OMIM:158900	#158900 FACIOSCAPULOHUMERAL MUSCULAR DYSTROPHY 1; FSHD1	0.044	0.024	0.3567	0.0255	0.0276
OMIM:143100	#143100 HUNTINGTON DISEASE; HD	0.015	0.068	0.3803	0.0259	0.0279
OMIM:612337	#612337 MENTAL RETARDATION, AUTOSOMAL DOMINANT 22; MRD22	0.011	0.167	0.3952	0.0259	0.0279
OMIM:178600	#178600 PULMONARY HYPERTENSION, PRIMARY, 1; PPH1	0.026	0.067	0.3444	0.0266	0.0287
OMIM:152700	#152700 SYSTEMIC LUPUS ERYTHEMATOSUS; SLE	0.038	0.03	0.3596	0.0269	0.029
OMIM:607060	#607060 PARKINSON DISEASE 8, AUTOSOMAL DOMINANT; PARK8	0.02	0.111	0.3658	0.0282	0.0302
OMIM:603233	#603233 PSEUDOHYPOPARATHYROIDISM, TYPE IB; PHP1B	0.011	0.1	0.3674	0.0289	0.0315
OMIM:192600	#192600 CARDIOMYOPATHY, FAMILIAL HYPERTROPHIC, 1; CMH1	0.01	0.041	0.4087	0.0317	0.0336
OMIM:136800	#136800 CORNEAL DYSTROPHY, FUCHS ENDOTHELIAL, 1; FECD1	0.012	0.071	0.3788	0.0333	0.0352
OMIM:121900	#121900 CORNEAL DYSTROPHY, GROENOUW TYPE I; CDGG1	0.01	0.077	0.3989	0.0333	0.0352
OMIM:615342	#615342 PULMONARY HYPERTENSION, PRIMARY, 2; PPH2	0.01	0.222	0.4164	0.0355	0.0372
OMIM:125853	#125853 DIABETES MELLITUS, NONINSULIN-DEPENDENT; NIDDM	0.02	0.025	0.4284	0.0388	0.0405
OMIM:607541	#607541 CORNEAL DYSTROPHY, AVELLINO TYPE; CDA	0.012	0.143	0.4458	0.0388	0.0405
OMIM:613107	#613107 NEUTROPENIA, SEVERE CONGENITAL, 2, AUTOSOMAL DOMINANT; SCN2	0.013	0.143	0.4153	0.0388	0.0405
OMIM:614674	#614674 PERIODIC FEVER, MENSTRUAL CYCLE-DEPENDENT	0.02	0.083	0.4563	0.0444	0.0459
OMIM:166710	#166710 OSTEOPOROSIS	0.05	0.094	0.5438	0.0555	0.0567
OMIM:601228	#601228 POLYPOSIS SYNDROME, HEREDITARY MIXED, 1; HMPS1	0.027	0.111	0.5962	0.0555	0.0567
OMIM:176807	#176807 PROSTATE CANCER	0.029	0.14	0.526	0.0555	0.0567
OMIM:115196	#115196 CARDIOMYOPATHY, FAMILIAL HYPERTROPHIC, 3; CMH3	0.014	0.167	0.5496	0.0555	0.0567
OMIM:300755	#300755 AGAMMAGLOBULINEMIA, X-LINKED; XLA	0.011	0.062	0.2308	0.0429	0.0623
OMIM:101200	#101200 APERT SYNDROME	0.011	0.2	0.3467	0.0231	0.0789
OMIM:151660	#151660 LIPODYSTROPHY, FAMILIAL PARTIAL, TYPE 2; FPLD2	0.011	0.045	0.3339	0.0235	0.0805
OMIM:105650	#105650 DIAMOND-BLACKFAN ANEMIA 1; DBA1	0.02	0.027	0.3548	0.0236	0.0875
OMIM:162300	#162300 MULTIPLE ENDOCRINE NEOPLASIA, TYPE IIB; MEN2B	0.011	0.125	0.354	0.0246	0.0949
OMIM:130650	#130650 BECKWITH-WIEDEMANN SYNDROME; BWS	0.021	0.024	0.3481	0.0235	0.0976
OMIM:148500	#148500 TYLOSIS WITH ESOPHAGEAL CANCER; TOC	0.178	0.273	0.3619	0.0261	0.098
OMIM:105400	#105400 AMYOTROPHIC LATERAL SCLEROSIS 1; ALS1	0.013	0.009	0.5329	0.1052	0.1036
OMIM:116860	#116860 CEREBRAL CAVERNOUS MALFORMATIONS; CCM	0.01	0.071	0.5519	0.1103	0.108
OMIM:235730	#235730 MOWAT-WILSON SYNDROME; MOWS	0.023	0.167	0.3617	0.023	0.1128
OMIM:610253	#610253 KLEEFSTRA SYNDROME	0.024	0.143	0.3664	0.0231	0.1132
OMIM:133239	#133239 ESOPHAGEAL CANCER	0.056	0.175	0.3851	0.0296	0.1176
OMIM:135290	#135290 DESMOID DISEASE, HEREDITARY	0.098	0.25	0.3666	0.0255	0.1177
OMIM:193300	#193300 VON HIPPEL-LINDAU SYNDROME; VHL	0.014	0.25	0.3506	0.0235	0.1184
OMIM:137215	#137215 GASTRIC CANCER, HEREDITARY DIFFUSE; HDGC	0.475	0.333	0.4155	0.0355	0.1199
OMIM:610733	#610733 NOONAN SYNDROME 4; NS4	0.017	0.1	0.3768	0.0248	0.1211
OMIM:114550	#114550 HEPATOCELLULAR CARCINOMA	0.032	0.179	0.4024	0.0355	0.1212
OMIM:104300	#104300 ALZHEIMER DISEASE; AD	0.012	0.044	0.5577	0.1238	0.1212
OMIM:613762	#613762 46,XY SEX REVERSAL 6; SRXY6	0.02	0.5	0.3724	0.0305	0.1228
OMIM:148000	#148000 KAPOSI SARCOMA, SUSCEPTIBILITY TO	0.032	0.083	0.3734	0.0651	0.123
OMIM:300068	#300068 ANDROGEN INSENSITIVITY SYNDROME; AIS	0.086	0.091	0.2559	0.0469	0.1236
OMIM:171400	#171400 MULTIPLE ENDOCRINE NEOPLASIA, TYPE IIA; MEN2A	0.019	0.105	0.3642	0.0282	0.1241
OMIM:603956	#603956 CERVICAL CANCER	0.05	0.368	0.2656	0.0938	0.1252
OMIM:162200	#162200 NEUROFIBROMATOSIS, TYPE I; NF1	0.012	0.103	0.3436	0.0244	0.1294
OMIM:160980	#160980 CARNEY COMPLEX, TYPE 1; CNC1	0.032	0.273	0.3524	0.0266	0.1319
OMIM:151400	#151400 LEUKEMIA, CHRONIC LYMPHOCYTIC; CLL	0.035	0.122	0.1596	0.0337	0.1325
OMIM:606764	#606764 GASTROINTESTINAL STROMAL TUMOR; GIST	0.012	0.118	0.3586	0.0251	0.1328
OMIM:162900	#162900 NEVUS, EPIDERMAL	0.021	0.278	0.4588	0.0444	0.1458
OMIM:180200	#180200 RETINOBLASTOMA; RB1	0.016	0.128	0.3613	0.0277	0.1466
OMIM:131100	#131100 MULTIPLE ENDOCRINE NEOPLASIA, TYPE I; MEN1	0.012	0.083	0.3326	0.0248	0.1467
OMIM:148600	#148600 PALMOPLANTAR KERATODERMA, PUNCTATE TYPE IA; PPKP1A	0.121	0.143	0.6779	0.1516	0.1483
OMIM:605074	#605074 RENAL CELL CARCINOMA, PAPILLARY, 1; RCCP1	0.033	0.143	0.4631	0.0444	0.1491
OMIM:138800	#138800 GOITER, MULTINODULAR 1, WITH OR WITHOUT SERTOLI-LEYDIG CELL TUMORS;	0.013	0.1	0.4507	0.0444	0.1492
OMIM:150699	#150699 LEIOMYOMA, UTERINE; UL	0.021	0.2	0.4619	0.0444	0.1514
OMIM:135150	#135150 BIRT-HOGG-DUBE SYNDROME; BHD	0.017	0.167	0.3766	0.0263	0.1575
OMIM:248370	#248370 MANDIBULOACRAL DYSPLASIA WITH TYPE A LIPODYSTROPHY; MADA	0.02	0.071	0.3922	0.0679	0.1583
OMIM:174800	#174800 MCCUNE-ALBRIGHT SYNDROME; MAS	0.058	0.158	0.3262	0.1224	0.1605
OMIM:305100	#305100 ECTODERMAL DYSPLASIA 1, HYPOHIDROTIC, X-LINKED; XHED	0.016	0.062	0.3444	0.0685	0.1647
OMIM:601200	#601200 PLEUROPULMONARY BLASTOMA; PPB	0.018	0.286	0.4021	0.0333	0.1653
OMIM:101400	#101400 SAETHRE-CHOTZEN SYNDROME; SCS	0.229	0.083	0.4968	0.172	0.1707
OMIM:188550	#188550 THYROID CARCINOMA, PAPILLARY	0.055	0.029	0.5305	0.0555	0.1858
OMIM:155601	#155601 MELANOMA, CUTANEOUS MALIGNANT, SUSCEPTIBILITY TO, 2; CMM2	0.027	0.095	0.5251	0.0555	0.1858
OMIM:601626	#601626 LEUKEMIA, ACUTE MYELOID; AML	0.031	0.119	0.5299	0.0555	0.1858
OMIM:120435	#120435 LYNCH SYNDROME I	0.086	0.188	0.5306	0.0555	0.1858
OMIM:609310	#609310 COLORECTAL CANCER, HEREDITARY NONPOLYPOSIS, TYPE 2; HNPCC2	0.131	0.2	0.5306	0.0555	0.1858
OMIM:109800	#109800 BLADDER CANCER	0.088	0.216	0.5285	0.0555	0.1858
OMIM:614456	#614456 MELANOMA, CUTANEOUS MALIGNANT, SUSCEPTIBILITY TO, 8; CMM8	0.029	0.25	0.5251	0.0555	0.1858
OMIM:614331	#614331 COLORECTAL CANCER, HEREDITARY NONPOLYPOSIS, TYPE 6; HNPCC6	0.012	0.333	0.5294	0.0555	0.1858
OMIM:139300	#139300 AROMATASE EXCESS SYNDROME; AEXS	0.093	0.5	0.4728	0.0388	0.1884
OMIM:158350	#158350 COWDEN SYNDROME 1; CWS1	0.422	0.235	0.4922	0.1707	0.1958
OMIM:109400	#109400 BASAL CELL NEVUS SYNDROME; BCNS	0.017	0.05	0.4822	0.0893	0.1971
OMIM:614350	#614350 COLORECTAL CANCER, HEREDITARY NONPOLYPOSIS, TYPE 5; HNPCC5	0.018	0.2	0.4575	0.0444	0.2008
OMIM:175200	#175200 PEUTZ-JEGHERS SYNDROME; PJS	0.121	0.412	0.4928	0.1852	0.2532
OMIM:175100	#175100 FAMILIAL ADENOMATOUS POLYPOSIS 1; FAP1	0.012	0.182	0.3542	0.0242	0.2655
OMIM:151623	#151623 LI-FRAUMENI SYNDROME 1; LFS1	0.253	0.333	0.528	0.2054	0.3061
OMIM:167000	#167000 OVARIAN CANCER	0.313	0.318	0.6493	0.2629	0.3213
OMIM:604370	#604370 BREAST-OVARIAN CANCER, FAMILIAL, SUSCEPTIBILITY TO, 1; BROVCA1	0.954	0.455	0.7479	0.3286	0.3257
OMIM:612555	#612555 BREAST-OVARIAN CANCER, FAMILIAL, SUSCEPTIBILITY TO, 2; BROVCA2	0.95	0.5	0.7479	0.3286	0.3257
OMIM:158320	#158320 MUIR-TORRE SYNDROME; MRTES	0.014	0.143	0.5098	0.2042	0.3299
OMIM:609265	#609265 LI-FRAUMENI SYNDROME 2; LFS2	0.031	0.75	0.6003	0.2465	0.3457
OMIM:114480	#114480 BREAST CANCER	1	1	1	1	1
